# Supplementary material for: Both Biosynthesis and Transport Are Involved in Glucosinolate Accumulation During Root-Herbivory in Brassica rapa
Source: Front Plant Sci. 2020 Jan 10;10:1653. doi: 10.3389/fpls.2019.01653 (PMC6970201; doi:10.3389/fpls.2019.01653)
Supplement: Supplementary file 1 [file DataSheet_1.xlsx]

## Sheet: S1 - Primer sequences
	ID	Accession	Type	Sequence 5' → 3'	Reference
	ACTIN 7	Bra028615	Housekeeping gene	CCGATGGTGAGGACATTCAG	This paper
				ACAATACTCGGGAACACAGC
	GAPDH	At1G13440	Housekeeping gene	AGTTGTTGACCTCACGGTTAGAC	Tytgat et al., 2013
				TTCCTCCTTGATAGCCTTCTTG
	GTR1A2	Bra018096	Glucosinolate Transporter 1 A2	ATTCACCTTCGGGGAACTGG	This paper
				TCGCTTGCTTCTGCTTGGTC
	GTR2A2	Bra029248	Glucosinolate Transporter 2 A2	GTACACAGGACGACGCAGAA	This paper
				GTTGTAAATGGTATGAAGCTGACCA
	GTR3A1	Bra016534	Glucosinolate Transporter 3 A1	ACCAGCTAACCCATGGAACC	This paper
				CCTGAACCGAGGCGTCTATC
	CYP79B2	At4G39950	CYTOCHROME P450, FAMILY 79, SUBFAMILY B, POLYPEPTIDE 2	AAGAGGTTGTGCTGCTCCG	Mathur et al., 2013
				TCCAAGTGAAACCTTGAAGAAGTC
	CYP83A1	At4G13770	CYTOCHROME P450, FAMILY 83, SUBFAMILY A, POLYPEPTIDE 1	CTCCTTATCCCTCGTGCTTG	Mathur et al., 2013
				TGTCGTAACCAGCGATCTTG
	Mathur, V., Tytgat, T. O. G., Hordijk, C. A., Harhangi, H. R., Jansen, J. J., Reddy, A. S., et al. (2013). An ecogenomic analysis of herbivore-induced plant volatiles in
	Brassica juncea. Mol. Ecol. 22, 6179–6196. doi: 10.1111/mec.12555
	Tytgat, T. O. G., Verhoeven, K. J. F., Jansen, J. J., Raaijmakers, C. E., Bakx-Schotman, T., McIntyre, L. M., et al. (2013). Plants know where it hurts: root
	and shoot jasmonic acid induction elicit differential responses in Brassica oleracea. PloS One 8, e65502–e65502. doi: 10.1371/journal.pone.0065502

## Sheet: S2 - GSL references
	Abreviation	Common name	Side chain structure	RT (min)	229nm	Reference
		Aliphatic glucosinolates
	SIN	Sinigrin*	2-propenyl	7.06	1	Brown et al., 2003; EC, 1990
	GNA	Gluconapin*	3-butenyl	12.85	1.11	EC, 1990
	GBN	Glucobrassicanapin*	4-pentenyl	16.15	1.15	EC, 1990
	IBV	Glucoiberverin	3-methylthiopropyl	14.187	0.8	Brown et al., 2003
	ERU	Glucoerucin	4-methylthiobutyl	16.583	0.9	Brown et al., 2003
	RAPH	Glucoraphanin*	4-methylsulfinylbutyl	6.16	0.9	Brown et al., 2003
	ALY	Glucoalyssin*	5-methylsulfinylpentyl	10.937	0.9	Brown et al., 2003
	ARA	Glucoarabin*	9-methylsulfinylnonyl	20.08	1
	EPI	Epiprogoitrin*	2(S)-OH-3-butenyl	6.333	1
	PRO	Progoitrin*	2(R)-OH-3-butenyl	5.67	1.09	Buchner, 1987; EC, 1990
		Indole glucosinolates
	4OH	4-hydroxyglucobrassicin*	4-hydroxyindol-3-ylmethyl	13.26	0.28	Buchner, 1987; EC, 1990
	GBC	Glucobrassicin*	indol-3-ylmethyl	17.423	0.29	Buchner, 1987; EC, 1990
	4MeOH	4-Methoxyglucobrassicin*	4-methoxyindol-3-ylmethyl	19.07	0.25	Buchner, 1987; EC, 1990
	NEO	Neoglucobrassicin*	1-methoxyindol-3-ylmethyl	21.97	0.2	Buchner, 1987; EC, 1990
		Benzyl glucosinolates
	NAS	Gluconasturtiin*	2-phenylethyl	19.34	0.95	Buchner, 1987; EC, 1990
	Brown, P. D., Tokuhisa, J. G., Reichelt, M., and Gershenzon, J. (2003). Variation of glucosinolate accumulation
	among different organs and developmental stages of Arabidopsis thaliana. Phytochemistry 62, 471–481.
	doi: 10.1016/S0031-9422(02)00549-6
	Buchner, R. (1987) Approach to determination of HPLC response factors for glucosinolates. In J.P. Wathelet (Ed.),
	Glucosinolates in rapeseed: Analytical aspects (pp. 50-58). Dordrecht, The Netherlands: Martinus Nijhoff Publishers.
	https://doi.org/10.1007/978-94-009-3615-7
	EC (1990) Oil seeds - determination of glucosinolates High Perfomance Liquid Chromatography.
	Official Journal of the European Communities, L 170; pages 27-34
	doi: https://eur-lex.europa.eu/legal-content/EN/TXT/PDF/?uri=CELEX:31990R1864&from=LV

## Sheet: S3 - Exp.1 Glucosinolate data
		Sample information			Aliphatic					Indole				Benzyl
					Progoitrin	Gluconapin	Glucoerucin	Glucobrassicanapin	Berteroin	Glucobrassicin	4-Methoxyglucobrassicin	Neoglucobrassicin	4-hydroxyglucobrassicin	Gluconasturtiin
		Timepoint	Organ	Treatment	2(R)-OH-3-butenyl	3-butenyl	4-methylthiobutyl	4-pentenyl	5-Methylthiopentyl	indol-3-ylmethyl	4-methoxyindol-3-ylmethyl	1-methoxyindol-3-ylmethyl	4-hydroxyindol-3-ylmethyl	2-phenylethyl
		3 days	Fine roots	Control	1.508 ± 0.571	0 ± 0	0.093 ± 0.093	0.169 ± 0.125	0.344 ± 0.189	0.589 ± 0.184	1.351 ± 0.713	1.391 ± 0.534	0.160 ± 0.002	0 ± 0
				Herbivory	0.522 ± 0.021	0 ± 0	0 ± 0	0.172 ± 0.050	0.519 ± 0.261	0.512 ± 0.006	1.890 ± 0.960	2.166 ± 0.423	0.125 ± 0.019	0 ± 0
			Lamina	Control	0.135 ± 0.072	0 ± 0	0.293 ± 0.057	0 ± 0	0 ± 0	0.426 ± 0.073	0.030 ± 0.018	0.305 ± 0.042	0.039 ± 0.003	0 ± 0
				Herbivory	0.467 ± 0.057	0.058 ± 0.058	0.921 ± 0.444	0 ± 0	0 ± 0	0.863 ± 0.307	0 ± 0	1.202 ± 0.814	0.240 ± 0.110	0.130 ± 0.070
			Stem	Control	2.574 ± 0.653	0.108 ± 0.054	0.746 ± 0.124	0.212 ± 0.151	0 ± 0	0.858 ± 0.210	0 ± 0	1.755 ± 0.804	0.254 ± 0.014	4.629 ± 0.415
				Herbivory	2.423 ± 0.556	0 ± 0	0.551 ± 0.253	0.045 ± 0.045	0.192 ± 0.192	0.491 ± 0.170	0 ± 0	1.971 ± 0.573	0.351 ± 0.119	1.611 ± 0.480
			Taproot	Control	3.956 ± 1.090	0.051 ± 0.051	0.815 ± 0.203	0.507 ± 0.263	0.559 ± 0.559	0.581 ± 0.039	0 ± 0	0.842 ± 0.376	0.234 ± 0.098	7.219 ± 0.346
				Herbivory	6.899 ± 1.851	0 ± 0	1.280 ± 0.426	0.533 ± 0.140	1.769 ± 0.289	1.377 ± 0.238	0 ± 0	8.511 ± 2.294	0.824 ± 0.057	8.182 ± 1.450
		7 days	Fine roots	Control	1.115 ± 0.660	0 ± 0	0 ± 0	0.245 ± 0.119	0.136 ± 0.136	0.276 ± 0.052	2.044 ± 0.272	1.345 ± 0.498	0.053 ± 0.034	0 ± 0
				Herbivory	0.154 ± 0.079	0 ± 0	0 ± 0	0.120 ± 0.071	0 ± 0	0.424 ± 0.196	2.653 ± 0.410	2.522 ± 0.676	0.024 ± 0.024	0 ± 0
			Lamina	Control	0.353 ± 0.040	0 ± 0	0.469 ± 0.181	0 ± 0	0 ± 0	0.433 ± 0.117	0.035 ± 0.035	1.158 ± 0.789	0.101 ± 0.052	0.094 ± 0.047
				Herbivory	0.328 ± 0.164	0 ± 0	0.253 ± 0.129	0 ± 0	0 ± 0	1.004 ± 0.529	0.016 ± 0.016	0.539 ± 0.230	0.083 ± 0.043	0.065 ± 0.032
			Stem	Control	4.551 ± 1.289	0.105 ± 0.053	0.938 ± 0.248	0.261 ± 0.045	0.804 ± 0.005	0.505 ± 0.090	0 ± 0	1.523 ± 0.257	0.338 ± 0.031	2.984 ± 0.102
				Herbivory	3.254 ± 1.997	0.014 ± 0.014	0.152 ± 0.090	0.160 ± 0.160	0.079 ± 0.079	0.397 ± 0.104	0 ± 0	1.797 ± 0.304	0.153 ± 0.058	1.779 ± 0.780
			Taproot	Control	8.438 ± 3.494	0.150 ± 0.150	0.961 ± 0.287	0.896 ± 0.417	2.274 ± 1.153	0.452 ± 0.173	0 ± 0	1.261 ± 0.874	0.353 ± 0.181	6.676 ± 3.141
				Herbivory	4.049 ± 1.139	0 ± 0	0.124 ± 0.124	0.400 ± 0.231	0.774 ± 0.774	1.991 ± 0.829	0 ± 0	7.955 ± 1.346	0.361 ± 0.070	6.274 ± 0.885

## Sheet: S4 - Exp.2 Glucosinolate data
		Sample information			Aliphatic				Indole				Benzyl
					Progoitrin	Gluconapin	Glucoerucin	Glucobrassicanapin	4-hydroxyglucobrassicin	Glucobrassicin	4-Methoxyglucobrassicin	Neoglucobrassicin	Gluconasturtiin
		Timepoint	Organ	Treatment	2(R)-OH-3-butenyl	3-butenyl	4-methylthiobutyl	4-pentenyl	4-hydroxyindol-3-ylmethyl	indol-3-ylmethyl	4-methoxyindol-3-ylmethyl	1-methoxyindol-3-ylmethyl	2-phenylethyl
		Fine roots	12 hours	Control	0.82 ± 0.00	0.96 ± 0.37	0.56 ± 0.12	0 ± 0	0.22 ± 0.03	0.53 ± 0.13	0.93 ± 0.14	1.19 ± 0.21	2.40 ± 0.53
				Herbivory	0.56 ± 0.19	0.82 ± 0.28	0.60 ± 0.15	0 ± 0	0.20 ± 0.03	0.69 ± 0.17	1.10 ± 0.08	1.31 ± 0.11	2.48 ± 0.53
			24 hours	Control	0.94 ± 0.37	0.37 ± 0.08	0.25 ± 0.06	0 ± 0	0.11 ± 0.03	0.43 ± 0.07	1.43 ± 0.46	1.11 ± 0.15	1.28 ± 0.19
				Herbivory	0.44 ± 0.25	0.19 ± 0.02	0.31 ± 0.04	0 ± 0	0.14 ± 0.04	0.32 ± 0.06	0.96 ± 0.11	1.57 ± 0.33	1.85 ± 0.26
			3 days	Control	0.97 ± 0.70	0.85 ± 0.46	0.28 ± 0.09	0 ± 0	0.13 ± 0.03	0.22 ± 0.04	0.59 ± 0.08	0.58 ± 0.11	1.01 ± 0.21
				Herbivory	0.33 ± 0.04	1.34 ± 1.03	0.30 ± 0.05	0 ± 0	0.19 ± 0.03	0.36 ± 0.10	0.85 ± 0.18	0.92 ± 0.15	1.85 ± 0.49
			7 days	Control	0.55 ± 0.08	0.26 ± 0.04	0.46 ± 0.12	0 ± 0	0.13 ± 0.02	0.26 ± 0.04	1.06 ± 0.21	0.79 ± 0.12	1.76 ± 0.37
				Herbivory	0 ± 0	1.01 ± 0.70	0.55 ± 0.11	0 ± 0	0.16 ± 0.07	0.37 ± 0.08	1.07 ± 0.19	1.21 ± 0.24	2.20 ± 0.66
		Taproots	12 hours	Control	2.02 ± 0.53	21.9 ± 4.53	3.27 ± 0.88	0.81 ± 0.13	0.19 ± 0.04	0.47 ± 0.10	0.12 ± 0.03	0.77 ± 0.25	16.6 ± 1.58
				Herbivory	2.51 ± 1.08	21.6 ± 3.88	2.52 ± 0.47	0.77 ± 0.17	0.29 ± 0.06	0.56 ± 0.12	0.15 ± 0.03	1.36 ± 0.48	16.5 ± 2.19
			24 hours	Control	6.46 ± 3.64	12.0 ± 1.72	1.75 ± 0.51	0.63 ± 0.12	0.18 ± 0.03	0.42 ± 0.06	0.12 ± 0.01	0.72 ± 0.20	12.7 ± 1.11
				Herbivory	4.08 ± 1.76	15.1 ± 2.94	3.36 ± 0.40	1.12 ± 0.47	0.42 ± 0.07	0.70 ± 0.13	0.19 ± 0.02	3.31 ± 1.06	21.7 ± 3.12
			3 days	Control	3.15 ± 1.27	21.5 ± 3.57	2.03 ± 0.23	0.76 ± 0.21	0.15 ± 0.01	0.27 ± 0.04	0.09 ± 0.01	0.39 ± 0.08	11.3 ± 0.85
				Herbivory	3.98 ± 1.10	22.6 ± 4.39	3.67 ± 0.31	0.75 ± 0.10	1.08 ± 0.19	0.93 ± 0.19	0.30 ± 0.04	5.96 ± 2.01	23.7 ± 2.13
			7 days	Control	1.38 ± 0.52	11.8 ± 1.87	2.19 ± 0.47	0.48 ± 0.12	0.12 ± 0.02	0.12 ± 0.01	0.07 ± 0.01	0.26 ± 0.03	8.41 ± 0.96
				Herbivory	3.81 ± 2.43	9.16 ± 2.35	1.88 ± 0.59	0.55 ± 0.13	0.65 ± 0.06	0.46 ± 0.07	0.28 ± 0.04	3.14 ± 0.76	9.58 ± 1.30

## Sheet: S5 Exp.1 GSL ANOVA
				Stem					Lamina
		GSL	Factors	Df	Sum Sq	Mean Sq	F	P value	Df	Sum Sq	Mean Sq	F	P value
		Aliphatic	Treatment	1	13.31	13.314	2.397	0.16	1	0.2372	0.2372	0.63	0.4502
			Timepoint	1	15.58	15.58	2.804	0.133	1	0.0476	0.0476	0.126	0.7313
			Treatment * Timepoint	1	8.45	8.445	1.52	0.253	1	1.6344	1.6344	4.343	0.0707
			Residuals	8	44.44	5.556			8	3.011	0.3764
		Benzyl	Treatment	1	13.375	13.375	17.445	0.00309	1	0.00782	0.00782	1.255	0.295
			Timepoint	1	1.637	1.637	2.135	0.18214	1	0.00061	0.000614	0.099	0.762
			Treatment * Timepoint	1	2.462	2.462	3.211	0.11089	1	0.01911	0.019111	3.067	0.118
			Residuals	8	6.134	0.767			8	0.04986	0.006232
		Indole	Treatment	1	0.004	0.0039	0.003	0.961	1	1.507	1.507	1.053	0.335
			Timepoint	1	0.703	0.7026	0.466	0.514	1	0.053	0.0526	0.037	0.853
			Treatment * Timepoint	1	0.001	0.0009	0.001	0.981	1	1.896	1.8961	1.325	0.283
			Residuals	8	12.052	1.5065			8	11.452	1.4315
		Total	Treatment	1	67	67	3.752	0.0888	1	4.539	4.539	1.499	0.2556
			Timepoint	1	0.15	0.15	0.008	0.929	1	0.018	0.018	0.006	0.9402
			Treatment * Timepoint	1	3.63	3.63	0.203	0.664	1	11.22	11.22	3.707	0.0904
			Residuals	8	142.85	17.86			8	24.215	3.027

## Sheet: S6 Exp.1 GSL t-tests
					Indole					Benzyl
			Organ	Timepoint	Control (mean ± SE)	Herbivory (mean ± SE)	df	t	P value	Control (mean ± SE)	Herbivory (mean ± SE)	df	t	P value
			Tap root	Day 3	1.66 ± 0.31	10.71 ± 2.53	4	-3.5554	0.02368
				Day 7	2.07± 1.17	10.31 ± 1.89	4	-3.6942	0.02094
			Stem	Day 3						4.63 ± 0.42	1.61 ± 0.48	4	4.7521	0.008957
				Day 7						2.98 ± 0.10	1.78 ± 0.78	4	1.5321	0.2003

## Sheet: S7 - Exp.1 Expression ANOVA
				Stem					Lamina
		Gene	Factor	Df	Sum Sq	Mean Sq	F value	P value	Df	Sum Sq	Mean Sq	F value	P value
		GTR1A2	Treatment	1	0.2044	0.20439	3.848	0.0854	1	0.2673	0.26735	3.383	0.103
			Timepoint	1	0.2419	0.2419	4.555	0.0654	1	0.0956	0.09559	1.21	0.303
			Treatment * Timepoint	1	0.2419	0.2419	4.555	0.0654	1	0.0956	0.09559	1.21	0.303
			Residuals	8	0.4249	0.05311			8	0.6322	0.07902
		GTR2A2	Treatment	1	0.0251	0.02515	0.13	0.728	1	1.279	1.2789	3.233	0.11
			Timepoint	1	0.0303	0.0303	0.157	0.702	1	0.243	0.2435	0.616	0.455
			Treatment * Timepoint	1	0.0303	0.0303	0.157	0.702	1	0.243	0.2435	0.616	0.455
			Residuals	8	1.5449	0.19311			8	3.165	0.3956
		GTR3A1	Treatment	1	0.037	0.0371	0.088	0.775	1	0.0071	0.00707	0.051	0.827
			Timepoint	1	0.002	0.0021	0.005	0.946	1	0.0067	0.00672	0.049	0.831
			Treatment * Timepoint	1	0.002	0.0021	0.005	0.946	1	0.0067	0.00672	0.049	0.831
			Residuals	8	3.385	0.4231			8	1.107	0.13837
		CYP79B2	Treatment	1	1.089	1.0892	1.587	0.243	1	0.0091	0.00907	0.097	0.763
			Timepoint	1	1.177	1.1773	1.716	0.227	1	0.1869	0.18695	2.003	0.195
			Treatment * Timepoint	1	1.177	1.1773	1.716	0.227	1	0.1869	0.18695	2.003	0.195
			Residuals	8	5.489	0.6862			8	0.7467	0.09334
		CYP83A1	Treatment	1	0.2754	0.2754	1.187	0.308	1	0.0037	0.00373	0.015	0.904
			Timepoint	1	0.158	0.158	0.682	0.433	1	0.0004	0.0004	0.002	0.969
			Treatment * Timepoint	1	0.158	0.158	0.682	0.433	1	0.0004	0.0004	0.002	0.969
			Residuals	8	1.8552	0.2319			8	1.9364	0.24204

## Sheet: S8 - Exp.1 Expression t-tests
				GTR1A2					CYP79B2					CYP83A1
		Organ	Timepoint	Control (mean ± SE)	Herbivory (mean ± SE)	df	t	P value	Control (mean ± SE)	Herbivory (mean ± SE)	df	t	P value	Control (mean ± SE)	Herbivory (mean ± SE)	df	t	P value
		Tap root	Day 3	1.00 ± 0.18	3.26 ± 1.14	4	-1.9643	0.1208	1.00 ± 0.29	8.05 ± 1.14	4	-5.9741	0.003956	1.00 ± 0.28	0.20 ± 0.09	4	2.6979	0.05421
			Day 7	1.00 ± 0.20	4.71 ± 1.31	4	-2.7924	0.04919	1.00 ± 0.44	3.41 ± 0.90	4	-2.4167	0.073	1.00 ± 0.14	0.33 ± 0.15	4	3.2705	0.03078

## Sheet: S9 - Exp. 2 GSL t-tests
				Aliphatic					Benzyl					Indole					Total
		Organ	Timepoint	Control (mean ± SE)	Herbivory (mean ± SE)	df	t	P value	Control (mean ± SE)	Herbivory (mean ± SE)	df	t	P value	Control (mean ± SE)	Herbivory (mean ± SE)	df	t	P value	Control (mean ± SE)	Herbivory (mean ± SE)	df	t	P value
		Taproot	12 hours	28.08 ± 4.49	27.46 ± 4.31	10	0.099276	0.9229	16.64 ± 1.58	16.58 ± 2.19	10	0.020908	0.9837	1.57 ± 0.42	2.39 ± 0.69	10	-1.0138	0.3346	46.29 ± 5.52	46.43 ± 6.54	10	-0.016944	0.9868
			24 hours	20.93 ± 5.15	23.75 ± 3.31	10	-0.46103	0.6546	12.74 ± 1.11	21.78 ± 3.12	10	-2.7283	0.02126	1.47 ± 0.28	4.64 ± 1.23	10	-2.5177	0.03051	35.14 ± 6.15	50.17 ± 6.68	10	-1.656	0.1287
			3 days	27.55 ± 4.00	31.10 ±4.24	10	-0.60957	0.5557	11.39 ± 0.86	23.75 ± 2.14	10	-5.3695	0.0003147	0.93 ± 0.11	8.29 ± 2.35	10	-3.1293	0.0107	39.86 ± 4.70	63.14 ± 8.50	10	-2.3949	0.03764
			7 days	17.57 ± 2.72	14.57 ± 2.73	12	0.7765	0.4525	8.61 ± 0.84	9.78 ± 1.12	12	-0.83028	0.4226	0.70 ± 0.12	4.68 ± 0.67	12	-5.8215	8.194e-05	26.88 ± 3.53	29.03 ± 4.13	12	-0.39433	0.7003

## Sheet: S10 - Exp.2 Expression t-tests
				GTR1A2					GTR2A2					CYP79B2					CYP83A1
		Organ	Timepoints	Control (mean ± SE)	Herbivory (mean ± SE)	df	t	P value	Control (mean ± SE)	Herbivory (mean ± SE)	df	t	P value	Control (mean ± SE)	Herbivory (mean ± SE)	df	t	P value	Control (mean ± SE)	Herbivory (mean ± SE)	df	t	P value
		Fine Roots	12 hours	1.00 ± 0.17	1.35 ± 0.17	10	-1.4632	0.1741
			24 hours	1.00 ± 0.14	2.69 ± 0.63	10	-2.887	0.01797
			72 hours	1.00 ± 0.36	1.22 ± 0.26	10	-0.49368	0.6322
		Taproot	12 hours	1.00 ± 0.15	20.11 ± 3.56	10	-5.3628	0.0003178	1.00 ± 0.11	2.56 ± 0.51	10	-2.9975	0.0134	1.00 ± 0.23	28.91 ± 5.69	10	-4.9015	0.0006217	1.00 ± 0.09	2.43 ± 0.30	10	-4.5518	0.001055
			24 hours	1.00 ± 0.19	32.70 ± 14.42	10	-2.1974	0.05267	1.00 ± 0.21	4.41 ± 1.12	10	-2.9897	0.01358	1.00 ± 0.36	17.28 ± 2.98	10	-5.4188	0.0002935	1.00 ± 0.38	1.72 ± 0.37	10	-1.3605	0.2036
			72 hours	1.00 ± 0.18	14.77 ± 5.40	10	-2.5473	0.029	1.00 ± 0.17	2.38 ± 0.53	10	-2.486	0.03221	1.00 ± 0.21	33.39 ± 7.29	10	-4.4409	0.001253	1.00 ± 0.07	1.32 ± 0.34	10	-0.9134	0.3825
